# Supplementary material for: Chemical vs. Enzymatic Refining to Produce Peanut Oil for Edible Use or to Obtain a Sustainable and Cost-Effective Protector for Stored Grains against Sitophilus zeamais (Coleoptera: Curculionidae)
Source: Foods. 2022 Apr 24;11(9):1224. doi: 10.3390/foods11091224 (PMC9104994; doi:10.3390/foods11091224)
Supplement: Supplementary file 1 [file foods-11-01224-s001.zip]

Archive with 1 entries (1 files):
- foods-1658659-supplementary.pdf
